# Supplementary material for: Multiomics analysis of cassava with different ploidy levels in response toTetranychus cinnabarinus
Source: BMC Plant Biol. 2025 Nov 7;25:1526. doi: 10.1186/s12870-025-07522-6 (PMC12595817; doi:10.1186/s12870-025-07522-6)
Supplement: Supplementary file 2 — Supplementary Material 2. [file 12870_2025_7522_MOESM2_ESM.xlsx]

## Sheet: Table A3
Table A3 The raw data of significant KEGG pathways of DEGs categorized by different ploidy levels and time points.
Treatment	Gene number	Pathway ID	Description	Pvalue	Padjust	Gene_ids	thgene regulate
The shared significant KEGG pathways of DEGs of SC205 (2×)and SC205 (4×)under 2d T. cinnabarinus infection	27	map00052	Galactose metabolism	9.4094389308942E-7	0.00064228833217475	gene-LOC110620790|gene-LOC110617395|gene-LOC110622561|gene-LOC110623235|gene-LOC110614912|gene-LOC110626452|gene-LOC110622183|gene-LOC110602106|gene-LOC110626819|gene-LOC110603680|gene-LOC110617113|gene-LOC110601118|gene-LOC110617100|gene-LOC110620480|gene-LOC110614548|gene-LOC110613415|gene-LOC110606650|gene-LOC110630179|gene-LOC110619340|gene-LOC110623809|gene-LOC110603879|gene-LOC110622494|gen…
	23	map00071	Fatty acid degradation	8.2830078109684E-6	0.0023895993095756	gene-LOC110630203|gene-LOC110620574|gene-LOC110628500|gene-LOC110611736|gene-LOC110630588|gene-LOC110630855|gene-LOC110606677|gene-LOC110613462|gene-LOC110609384|gene-LOC110622862|gene-LOC110606586|gene-LOC110615712|gene-LOC110606154|gene-LOC110606016|gene-LOC110629494|gene-LOC110607220|gene-LOC110626662|gene-LOC110622636|gene-LOC110622008|gene-LOC110606896|gene-LOC110608639|gene-LOC110630252|gen…
	40	map00620	Pyruvate metabolism	1.0502193943004E-5	0.0023895993095756	gene-LOC110630203|gene-LOC110620574|gene-LOC110616328|gene-LOC110609384|gene-LOC110602826|gene-LOC110630588|gene-LOC110630855|gene-LOC110606677|gene-LOC110625026|gene-LOC110601178|gene-LOC110601666|gene-LOC122721204|gene-LOC110623656|gene-LOC110626756|gene-LOC110610016|gene-LOC110616611|gene-LOC110611898|gene-LOC110610012|gene-LOC110609524|gene-MaesCp030|gene-LOC110619369|gene-LOC110606586|gene-L…
	25	map00941	Flavonoid biosynthesis	1.9141010978726E-5	0.0032664136799112	gene-LOC110627105|gene-LOC110616780|gene-LOC110602917|gene-LOC110624022|gene-LOC110606120|gene-LOC110612286|gene-LOC110615791|gene-LOC122723791|gene-LOC110615792|gene-LOC110629291|gene-LOC110629548|gene-LOC110625882|gene-LOC110616853|gene-LOC110628286|gene-LOC110613186|gene-LOC110611983|gene-LOC110605890|gene-LOC122725154|gene-LOC110630746|gene-LOC110626036|gene-LOC110625372|gene-LOC110625897|gen…
	68	map04141	Protein processing in endoplasmic reticulum	2.6622246526443E-5	0.0036344692698036	gene-LOC110625377|gene-LOC110599687|gene-LOC110627121|gene-LOC110629593|gene-LOC110620636|gene-LOC110618796|gene-LOC110604304|gene-LOC110603467|gene-LOC110620193|gene-LOC110625873|gene-LOC110613482|gene-LOC110603775|gene-LOC110605455|gene-LOC110626448|gene-LOC110629103|gene-LOC110619453|gene-LOC110616446|gene-LOC110631083|gene-LOC110625072|gene-LOC110601288|gene-LOC110607327|gene-LOC110619469|gen…
	47	map00010	Glycolysis / Gluconeogenesis	5.809766668174E-5	0.0066095781959505	gene-LOC110622561|gene-LOC110630203|gene-LOC110614533|gene-LOC110620574|gene-LOC110623235|gene-LOC110609031|gene-LOC110625766|gene-LOC110605071|gene-LOC110630855|gene-LOC110606677|gene-LOC110625026|gene-LOC122723141|gene-LOC110626452|gene-LOC110610164|gene-LOC122721204|gene-LOC110604635|gene-LOC110623656|gene-LOC110624810|gene-LOC110622008|gene-LOC110606016|gene-LOC110611898|gene-LOC110606866|gen…
	50	map00500	Starch and sucrose metabolism	8.0491725130877E-5	0.0078490934578523	gene-LOC110600210|gene-LOC110617395|gene-LOC110603462|gene-LOC110616848|gene-LOC110617100|gene-LOC110608818|gene-LOC110608690|gene-LOC110626256|gene-LOC110629533|gene-LOC110606388|gene-LOC110608695|gene-LOC110606906|gene-LOC110609353|gene-LOC110603638|gene-LOC110611636|gene-LOC110611765|gene-LOC110609003|gene-LOC110622142|gene-LOC110600460|gene-LOC110617721|gene-LOC110627940|gene-LOC110617712|gen…
	10	map00196	Photosynthesis - antenna proteins	0.00018804446278995	0.01604489455576	gene-LOC110624875|gene-LOC110629004|gene-LOC110627425|gene-LOC110629088|gene-LOC110605195|gene-LOC110610507|gene-LOC110627110|gene-LOC110614969|gene-LOC110617228|gene-LOC110601760
	28	map00710	Carbon fixation in photosynthetic organisms	0.00042832625300783	0.032486168255744	gene-LOC110606866|gene-LOC110616328|gene-LOC110629550|gene-LOC110625766|gene-LOC110615648|gene-LOC110601178|gene-LOC110607108|gene-LOC110604635|gene-LOC110626756|gene-LOC110616611|gene-LOC110611898|gene-LOC110602654|gene-LOC110609524|gene-LOC110617669|gene-LOC110623959|gene-LOC110612300|gene-LOC110619669|gene-LOC110623872|gene-LOC110609031|gene-LOC110613869|gene-LOC110602857|gene-LOC110626980|gen…
	16	map04712	Circadian rhythm - plant	0.0005484116135747	0.037434578534927	gene-LOC110612286|gene-LOC110628285|gene-LOC110606591|gene-LOC110602831|gene-LOC110613955|gene-LOC110622868|gene-LOC110615566|gene-LOC110617376|gene-LOC110625882|gene-LOC110599618|gene-LOC110614811|gene-LOC110601602|gene-LOC110625862|gene-LOC110615652|gene-LOC110615275|gene-LOC110606674
The specific significant KEGG pathways of DEGs of SC205 (2×) under 2d T. cinnabarinus infection	4	map00944	Flavone and flavonol biosynthesis	6.34550762786E-5	0.0368703059288	gene-LOC110629198|gene-LOC110617654|gene-LOC110629343|gene-LOC110627778
The specific significant KEGG pathways of DEGs of SC205 (4×) under 2d T. cinnabarinus infection	40	map00195	Photosynthesis	3.70056882453E-10	2.54975665511E-7	gene-LOC110610818|gene-LOC110628291|gene-LOC110615644|gene-LOC122721392|gene-LOC110609878|gene-LOC110604281|gene-LOC110618702|gene-LOC110628562|gene-LOC110603948|gene-LOC110613111|gene-LOC110625170|gene-LOC110609155|gene-LOC110620841|gene-LOC110626774|gene-LOC110616326|gene-LOC110615468|gene-LOC110617713|gene-LOC110619861|gene-LOC110629935|gene-LOC110619105|gene-LOC110600856|gene-LOC110601919|gen…
	69	map04626	Plant-pathogen interaction	6.56370968938E-6	0.00226125539833	gene-LOC110628683|gene-LOC110625294|gene-LOC110606496|gene-LOC110609991|gene-LOC110610935|gene-LOC110606373|gene-LOC110602477|gene-LOC110629610|gene-LOC110605619|gene-LOC110621059|gene-LOC110609377|gene-LOC110626485|gene-LOC110624409|gene-LOC110622829|gene-LOC110629517|gene-LOC110610442|gene-LOC110610612|gene-LOC110624410|gene-LOC110626995|gene-LOC110622713|gene-LOC110629784|gene-LOC110599656|gen…
The shared significant KEGG pathways of DEGs of SC205 (2×)and SC205 (4×)under 8d T. cinnabarinus infection	57	map00710	Carbon fixation in photosynthetic organisms	1.33299258737E-16	9.27020134467E-14	gene-LOC110620672|gene-LOC110617675|gene-LOC110619296|gene-LOC110621625|gene-LOC110620092|gene-LOC110614540|gene-LOC110618870|gene-LOC110629550|gene-LOC110613506|gene-LOC110616119|gene-LOC110599910|gene-LOC110607548|gene-LOC110610305|gene-LOC110616889|gene-LOC110627565|gene-LOC110619433|gene-LOC110626442|gene-LOC110615648|gene-LOC110601178|gene-LOC110607108|gene-LOC110628896|gene-LOC110604635|gen…
	18	map00196	Photosynthesis - antenna proteins	2.73702104449E-11	9.51720827535E-9	gene-LOC110624875|gene-LOC110629004|gene-LOC110627425|gene-LOC110629088|gene-LOC110600415|gene-LOC110605195|gene-LOC110610507|gene-LOC110627110|gene-LOC110617228|gene-LOC110605286|gene-LOC110605576|gene-LOC110618614|gene-LOC110601760|gene-LOC110621655|gene-LOC110601124|gene-LOC110600717|gene-LOC110618606|gene-LOC110600603
	45	map00195	Photosynthesis	2.37029938752E-10	5.49469236304E-8	gene-LOC110629140|gene-LOC110628291|gene-LOC110600408|gene-LOC122721392|gene-LOC110609878|gene-LOC110613111|gene-LOC110628562|gene-LOC110601232|gene-LOC110603948|gene-LOC110604281|gene-LOC110625170|gene-LOC110609155|gene-LOC110620841|gene-LOC110616326|gene-LOC110627928|gene-LOC110615468|gene-LOC110630388|gene-LOC110619861|gene-LOC110612814|gene-LOC110619105|gene-LOC110601919|gene-LOC110612773|gen…
	44	map00630	Glyoxylate and dicarboxylate metabolism	6.1126954256E-10	1.06275754814E-7	gene-LOC110620415|gene-LOC110604177|gene-LOC110599891|gene-LOC110618870|gene-LOC110629550|gene-LOC110616119|gene-LOC110609079|gene-LOC110614991|gene-LOC110619099|gene-LOC110625172|gene-LOC110604412|gene-LOC110625860|gene-LOC110607542|gene-LOC110609356|gene-LOC110610302|gene-LOC110629014|gene-LOC110627474|gene-LOC110600955|gene-LOC110622961|gene-LOC110599910|gene-LOC110630102|gene-LOC110600607|gen…
	90	map04626	Plant-pathogen interaction	4.99060648893E-9	6.94136297871E-7	gene-LOC110606496|gene-LOC110614387|gene-LOC110610612|gene-LOC110628302|gene-LOC110624151|gene-LOC110606795|gene-LOC110600835|gene-LOC110609243|gene-LOC110619147|gene-LOC110613812|gene-LOC110621870|gene-LOC110622237|gene-LOC110620561|gene-LOC110610033|gene-LOC110627198|gene-LOC110624559|gene-LOC110609668|gene-LOC110607667|gene-LOC110615382|gene-LOC110610162|gene-LOC110626057|gene-LOC110628683|gen…
	67	map00500	Starch and sucrose metabolism	1.29845095705E-6	0.000150499734233	gene-LOC110610877|gene-LOC110608509|gene-LOC110617395|gene-LOC110626819|gene-LOC110603462|gene-LOC110616848|gene-LOC110614410|gene-LOC110617100|gene-LOC110608818|gene-LOC110627162|gene-LOC110600907|gene-LOC110629533|gene-LOC110606388|gene-LOC110608695|gene-LOC110613770|gene-LOC110614912|gene-LOC110602420|gene-LOC110628418|gene-LOC110611765|gene-LOC110606036|gene-LOC110609003|gene-LOC110612799|gen…
	25	map00860	Porphyrin metabolism	5.15972266739E-6	0.000512613160391	gene-LOC110623376|gene-LOC110626942|gene-LOC110605517|gene-LOC110602306|gene-LOC110612182|gene-LOC110616782|gene-LOC110602547|gene-LOC110611834|gene-LOC110620493|gene-LOC110619094|gene-LOC110603639|gene-LOC110606417|gene-LOC110610189|gene-LOC110624253|gene-LOC110606316|gene-LOC110605855|gene-LOC110606528|gene-LOC110609367|gene-LOC110621067|gene-LOC110613441|gene-LOC110599909|gene-LOC110605110|gen…
	32	map00030	Pentose phosphate pathway	1.35451288386E-5	0.00117748283789	gene-LOC110620672|gene-LOC110617675|gene-LOC110608014|gene-LOC110622561|gene-LOC110620092|gene-LOC110623235|gene-LOC110609031|gene-LOC110610305|gene-LOC110609555|gene-LOC110630167|gene-LOC110626452|gene-LOC110630843|gene-LOC110614488|gene-LOC110600956|gene-LOC110631268|gene-LOC110618188|gene-LOC110615250|gene-LOC110616490|gene-LOC110616066|gene-LOC110600040|gene-LOC110619424|gene-LOC110600092|gen…
	29	map00052	Galactose metabolism	1.87737183983E-5	0.00145067197913	gene-LOC110620790|gene-LOC110617395|gene-LOC110622561|gene-LOC110623235|gene-LOC110605118|gene-LOC110606169|gene-LOC110630167|gene-LOC110609162|gene-LOC110626452|gene-LOC110626771|gene-LOC110624914|gene-LOC110618188|gene-LOC110616863|gene-LOC110602106|gene-LOC110626819|gene-LOC110603680|gene-LOC110628129|gene-LOC110601118|gene-LOC110617488|gene-LOC110617100|gene-LOC110606019|gene-LOC110613415|gen…
	30	map00051	Fructose and mannose metabolism	2.72279998396E-5	0.00189355172052	gene-LOC110622561|gene-LOC110615077|gene-LOC110620092|gene-LOC110623235|gene-LOC110609031|gene-LOC110606807|gene-LOC110613770|gene-LOC110618293|gene-LOC110626452|gene-LOC110601810|gene-LOC110615250|gene-LOC110619024|gene-LOC110630167|gene-LOC110616528|gene-LOC110614085|gene-LOC110630143|gene-LOC110600040|gene-LOC110606019|gene-LOC110619669|gene-LOC110599718|gene-LOC110622951|gene-LOC110605835|gen…
	63	map04016	MAPK signaling pathway - plant	5.96298220761E-5	0.00376992109899	gene-LOC110605985|gene-LOC110624874|gene-LOC110610932|gene-LOC110629547|gene-LOC110603446|gene-LOC110608137|gene-LOC110617257|gene-LOC110630991|gene-LOC110620218|gene-LOC110631390|gene-LOC110612140|gene-LOC110600306|gene-LOC110626624|gene-LOC110607542|gene-LOC110622328|gene-LOC110605355|gene-LOC110606609|gene-LOC110611631|gene-LOC110603931|gene-LOC110603726|gene-LOC110610472|gene-LOC110613700|gen…
	82	map04141	Protein processing in endoplasmic reticulum	6.89231710044E-5	0.00399434374565	gene-LOC110626820|gene-LOC110628713|gene-LOC110618139|gene-LOC110606496|gene-LOC110604042|gene-LOC110627121|gene-LOC110615709|gene-LOC110609185|gene-LOC110630188|gene-LOC110614747|gene-LOC110606795|gene-LOC110631396|gene-LOC110617417|gene-LOC110616509|gene-LOC110602282|gene-LOC110613113|gene-LOC122721693|gene-LOC110631289|gene-LOC110616789|gene-LOC110601184|gene-LOC110631209|gene-LOC110625072|gen…
	44	map00480	Glutathione metabolism	0.000152564793628	0.00778677195827	gene-LOC110622461|gene-LOC110608015|gene-LOC110610814|gene-LOC110625801|gene-LOC110622469|gene-LOC110615642|gene-LOC110628561|gene-LOC110605058|gene-LOC110609596|gene-LOC110612338|gene-LOC110606901|gene-LOC110630843|gene-LOC122724519|gene-LOC110602940|gene-LOC110602941|gene-LOC110621319|gene-LOC110611307|gene-LOC122724674|gene-LOC110608603|gene-LOC110625798|gene-LOC110625799|gene-LOC110606978|gen…
	28	map00592	alpha-Linolenic acid metabolism	0.000156755959009	0.00778677195827	gene-LOC110614684|gene-LOC110603692|gene-LOC122721536|gene-LOC110611951|gene-LOC110628500|gene-LOC110611736|gene-LOC110621130|gene-LOC110604715|gene-LOC110615419|gene-LOC110606798|gene-LOC110614876|gene-LOC110630287|gene-LOC110611094|gene-LOC110606568|gene-LOC110627809|gene-LOC110623018|gene-LOC110628413|gene-LOC110626911|gene-LOC110615283|gene-LOC110613558|gene-LOC110600311|gene-LOC110610626|gen…
	24	map00071	Fatty acid degradation	0.000222318813283	0.0103073349463	gene-LOC110603692|gene-LOC110620415|gene-LOC110628642|gene-LOC110628500|gene-LOC110611736|gene-LOC110621130|gene-LOC110630855|gene-LOC110611131|gene-LOC110626659|gene-LOC110610030|gene-LOC110609384|gene-LOC110615585|gene-LOC110622862|gene-LOC110606154|gene-LOC110624461|gene-LOC110610626|gene-LOC110629494|gene-LOC110628313|gene-LOC110626662|gene-LOC110611464|gene-LOC110611094|gene-LOC110606896|gen…
	30	map00260	Glycine, serine and threonine metabolism	0.000321752789337	0.0139850418553	gene-LOC110628926|gene-LOC110622871|gene-LOC110599894|gene-LOC110629550|gene-LOC110614991|gene-LOC110609356|gene-LOC110619437|gene-LOC110604617|gene-LOC110604177|gene-LOC110609489|gene-LOC110626659|gene-LOC110610110|gene-LOC110623541|gene-LOC110610302|gene-LOC110624863|gene-LOC110626891|gene-LOC110627295|gene-LOC110612515|gene-LOC110626838|gene-LOC110614547|gene-LOC110614711|gene-LOC110605214|gen…
	10	map00905	Brassinosteroid biosynthesis	0.000366780744833	0.0141984048537	gene-LOC110627020|gene-LOC110619393|gene-LOC110609099|gene-LOC110626427|gene-LOC110631173|gene-LOC110619853|gene-LOC110603714|gene-LOC110629477|gene-LOC110608590|gene-LOC110618054
	107	map04075	Plant hormone signal transduction	0.000367494317478	0.0141984048537	gene-LOC110605985|gene-LOC110629401|gene-LOC110604193|gene-LOC110615559|gene-LOC122722417|gene-LOC110614385|gene-LOC110627349|gene-LOC110630991|gene-LOC110612140|gene-LOC110614060|gene-LOC110614708|gene-LOC110609146|gene-LOC110631132|gene-LOC110604848|gene-LOC110626164|gene-LOC110626165|gene-LOC110619147|gene-LOC110614398|gene-LOC110620640|gene-LOC110623097|gene-LOC110613304|gene-LOC110614921|gen…
	22	map00250	Alanine, aspartate and glutamate metabolism	0.000448726187808	0.0164243899463	gene-LOC110621625|gene-LOC110599891|gene-LOC110629550|gene-LOC110613506|gene-LOC110628232|gene-LOC110626442|gene-LOC110609356|gene-LOC110609894|gene-LOC110631117|gene-LOC110607040|gene-LOC110605392|gene-LOC110623541|gene-LOC110627295|gene-LOC110611845|gene-LOC110616552|gene-LOC110600432|gene-LOC110604540|gene-LOC110612244|gene-LOC110600044|gene-LOC110617349|gene-LOC110600771|gene-LOC110624737
	22	map00410	beta-Alanine metabolism	0.000754172065884	0.0262241777092	gene-LOC110600153|gene-LOC110628642|gene-LOC110599894|gene-LOC110628500|gene-LOC110621130|gene-LOC110630855|gene-LOC110625311|gene-LOC110618419|gene-LOC110610333|gene-LOC110609489|gene-LOC110626659|gene-LOC110617610|gene-LOC110628926|gene-LOC110604540|gene-LOC110600044|gene-LOC110628313|gene-LOC110626662|gene-LOC110609499|gene-LOC110616473|gene-LOC110624143|gene-LOC110603148|gene-LOC110608659
	53	map00010	Glycolysis / Gluconeogenesis	0.00087163207544	0.0288653	gene-LOC110622561|gene-LOC110614533|gene-LOC110617488|gene-LOC110620092|gene-LOC110628642|gene-LOC110623235|gene-LOC110609031|gene-LOC110616889|gene-LOC110630855|gene-LOC110629047|gene-LOC122721226|gene-LOC110604617|gene-LOC110626452|gene-LOC110628896|gene-LOC110604635|gene-LOC110618002|gene-LOC110619424|gene-LOC110626659|gene-LOC110602229|gene-LOC110611898|gene-LOC110618188|gene-LOC110615250|gen…
	32	map02010	ABC transporters	0.00120196024848	0.0368460847742	gene-LOC110611990|gene-LOC110604688|gene-LOC110613698|gene-LOC110610975|gene-LOC110622854|gene-LOC110600989|gene-LOC110612639|gene-LOC110620349|gene-LOC110620587|gene-LOC110613706|gene-LOC110618797|gene-LOC110622948|gene-LOC110626318|gene-LOC110613493|gene-LOC110613496|gene-LOC110603698|gene-LOC110625835|gene-LOC110613573|gene-LOC110617786|gene-LOC110604651|gene-LOC110629073|gene-LOC110614853|gen…
	16	map00073	Cutin, suberine and wax biosynthesis	0.0012185903943	0.0368460847742	gene-LOC110615585|gene-LOC110604698|gene-LOC110607774|gene-LOC122723511|gene-LOC110614572|gene-LOC110607772|gene-LOC110614939|gene-LOC110614983|gene-LOC110610765|gene-LOC110605565|gene-LOC110616221|gene-LOC110599649|gene-LOC110605633|gene-LOC110605632|gene-LOC110601778|gene-LOC110616942
The specific significant KEGG pathways of DEGs of SC205 (2×) under 8d T. cinnabarinus infection	0
The specific significant KEGG pathways of DEGs of SC205 (4×) under 8d T. cinnabarinus infection	0

## Sheet: Table A4
Table A4 The shared DEGs which were significantly enriched in KEGG pathways and regulated in opposite directions in SC205 (2×) compared to SC205 (4×) contrasts at each time points.
Gene ID	Gene Name	Gene Description	GO ID	GO Term	KO ID	KO Name	Pathway ID	Pathway Definition	EBT_2d_vs_EBT_0d(Significant)	EBT_2d_vs_EBT_0d(Regulate)	EBT_2d_vs_EBT_0d(Log2FC)	EBT_2d_vs_EBT_0d(Pvalue)	EBT_2d_vs_EBT_0d(Padjust)	SBT_2d_vs_SBT_0d(Significant)	SBT_2d_vs_SBT_0d(Regulate)	SBT_2d_vs_SBT_0d(Log2FC)	SBT_2d_vs_SBT_0d(Pvalue)	SBT_2d_vs_SBT_0d(Padjust)	S421	S422	S423	S221	S222	S223
gene-LOC110605933	LOC110605933	UDP-glycosyltransferase 88F3	GO:0009718;GO:0008194;GO:004721	BP:anthocyanin-containing compound biosynthetic process;MF:UDP-glycosyltransferase activity;MF:anthocyanidin 3-O-glucosyltransferase activity;	K22845	PGT1	map00941	Flavonoid biosynthesis	yes	up	1.17166	0.00306991166512	0.00899963592771	yes	down	-1.67729	0.00574928897477	0.0118694851021	0.43	0.28	0.46	2.59	3.08	2.75
gene-LOC110606388	LOC110606388	probable trehalose-phosphate phosphatase D, transcript variant X1	GO:0005992;GO:000480	BP:trehalose biosynthetic process;MF:trehalose-phosphatase activity;	K01087	otsB	map00500	Starch and sucrose metabolism	yes	down	-3.84642	0.00364550761962	0.0104877194586	yes	up	2.54923	0.00730419830433	0.0147664745651	16.33	9.04	8.37	0	0.04	0.09
gene-LOC110606650	LOC110606650	acid beta-fructofuranosidase	GO:0005975;GO:0016021;GO:0005775;GO:0004553;GO:000457	BP:carbohydrate metabolic process;CC:integral component of membrane;CC:vacuolar lumen;MF:hydrolase activity, hydrolyzing O-glycosyl compounds;MF:sucrose alpha-glucosidase activity;	K01193	INV, sacA	map00500;map00052	Starch and sucrose metabolism;Galactose metabolism	yes	down	-2.87111	0.0164954330426	0.0392752043683	yes	up	1.66388	0.000416589808429	0.00106961581426	0.76	1.39	1.21	0	0	0.4
gene-LOC110609185	LOC110609185	heat shock cognate 70 kDa protein 2	GO:0034620;GO:0042026;GO:0051085;GO:0005737;GO:0031072;GO:0044183;GO:0051082;GO:0051787;GO:0016887;GO:0032440;GO:000552	BP:cellular response to unfolded protein;BP:protein refolding;BP:chaperone mediated protein folding requiring cofactor;CC:cytoplasm;MF:heat shock protein binding;MF:protein binding involved in protein folding;MF:unfolded protein binding;MF:misfolded protein binding;MF:ATPase activity;MF:2-alkenal reductase [NA;MF:ATP binding;	K03283	HSPA1s	map04144;map04141;map03040	Endocytosis;Protein processing in endoplasmic reticulum;Spliceosome	yes	down	-1.49241	5.486712278E-9	4.12627089251E-8	yes	up	4.51476	3.3273061337E-52	1.62413740488E-50	371.87	435.88	271.19	5.83	5.06	9.6
gene-LOC110611736	LOC110611736	peroxisomal fatty acid beta-oxidation multifunctional protein AIM1, transcript variant X1	GO:0006635;GO:0016021;GO:0005777;GO:0004165;GO:0008692;GO:0004300;GO:0070403;GO:000385	BP:fatty acid beta-oxidation;CC:integral component of membrane;CC:peroxisome;MF:dodecenoyl-CoA delta-isomerase activity;MF:3-hydroxybutyryl-CoA epimerase activity;MF:enoyl-CoA hydratase activity;MF:NAD+ binding;MF:3-hydroxyacyl-CoA dehydrogenase activity;	K10527	MFP2	map00592;map00071	alpha-Linolenic acid metabolism;Fatty acid degradation	yes	down	-1.02459	2.62802167055E-7	1.58650298359E-6	yes	up	1.04485	5.96646246745E-7	2.25985520477E-6	26.28	37.02	25.35	5.19	7.29	8.09
gene-LOC110613186	LOC110613186	cytochrome P450 93B2	GO:0016020;GO:0004497;GO:0020037;GO:0016709;GO:0016705;GO:000550	CC:membrane;MF:monooxygenase activity;MF:heme binding;MF:oxidoreductase activity, acting on paired donors, with incorporation or reduction of molecular oxygen, NA;MF:oxidoreductase activity, acting on paired donors, with incorporation or reduction of molecular oxygen;MF:iron ion binding;	K23179	CYP93B2_16	map00943;map00941	Isoflavonoid biosynthesis;Flavonoid biosynthesis	yes	up	1.28928	0.000186808256224	0.000714463059998	yes	down	-2.67203	3.89843501172E-16	3.33856430876E-15	1.78	1.71	2.79	61.29	26.83	22.73
gene-LOC110615526	LOC110615526	E3 ubiquitin ligase rnf-5, transcript variant X1	GO:0006511;GO:0071712;GO:0016021;GO:0044390;GO:0046872;GO:006163	BP:ubiquitin-dependent protein catabolic process;BP:ER-associated misfolded protein catabolic process;CC:integral component of membrane;MF:ubiquitin-like protein conjugating enzyme binding;MF:metal ion binding;MF:ubiquitin protein ligase activity;	K10666	RNF5	map04141	Protein processing in endoplasmic reticulum	yes	down	-1.45204	5.41925672748E-13	6.14748429743E-12	yes	up	1.16366	1.17183587744E-6	4.28503410121E-6	55.38	33.58	29.13	6.7	5.62	6.94
gene-LOC110619453	LOC110619453	heat shock cognate 70 kDa protein 2	GO:0034620;GO:0051085;GO:0042026;GO:0005737;GO:0031072;GO:0044183;GO:0051082;GO:0051787;GO:0016887;GO:000552	BP:cellular response to unfolded protein;BP:chaperone mediated protein folding requiring cofactor;BP:protein refolding;CC:cytoplasm;MF:heat shock protein binding;MF:protein binding involved in protein folding;MF:unfolded protein binding;MF:misfolded protein binding;MF:ATPase activity;MF:ATP binding;	K03283	HSPA1s	map04144;map04141;map03040	Endocytosis;Protein processing in endoplasmic reticulum;Spliceosome	yes	down	-1.26554	4.66061067294E-12	4.85417331232E-11	yes	up	2.02771	1.99007722851E-16	1.73627898237E-15	918.01	777.92	529.55	119.39	86.12	127.92
gene-LOC110624669	LOC110624669	heat shock cognate 70 kDa protein 2	GO:0016887;GO:000552	MF:ATPase activity;MF:ATP binding;	K03283	HSPA1s	map04144;map04141;map03040	Endocytosis;Protein processing in endoplasmic reticulum;Spliceosome	yes	down	-1.69137	4.27373111984E-34	1.65946009721E-32	yes	up	1.44201	3.81165429513E-12	2.40232097375E-11	169.86	171.64	110.64	20.58	17.51	20.53
gene-LOC110625377	LOC110625377	protein disulfide isomerase-like 1-3, transcript variant X1	GO:0006457;GO:1902600;GO:0034976;GO:0005783;GO:0016471;GO:0042626;GO:0003756;GO:001675	BP:protein folding;BP:hydrogen ion transmembrane transport;BP:response to endoplasmic reticulum stress;CC:endoplasmic reticulum;CC:vacuolar proton-transporting V-type ATPase complex;MF:ATPase activity, coupled to transmembrane movement of substances;MF:protein disulfide isomerase activity;MF:transferase activity, transferring glycosyl groups;	K09580	PDIA1, P4HB	map04141	Protein processing in endoplasmic reticulum	yes	up	1.26596	1.79777127689E-12	1.94330154216E-11	yes	down	-1.20547	4.26892563183E-9	2.04765188354E-8	17.44	21.1	29.04	143.63	99.12	102.25
gene-LOC110625897	LOC110625897	cytochrome P450 93B2	GO:0016020;GO:0016021;GO:0004497;GO:0020037;GO:0016709;GO:0016705;GO:000550	CC:membrane;CC:integral component of membrane;MF:monooxygenase activity;MF:heme binding;MF:oxidoreductase activity, acting on paired donors, with incorporation or reduction of molecular oxygen, NA;MF:oxidoreductase activity, acting on paired donors, with incorporation or reduction of molecular oxygen;MF:iron ion binding;	K23179	CYP93B2_16	map00943;map00941	Isoflavonoid biosynthesis;Flavonoid biosynthesis	yes	up	1.14434	9.76839896107E-5	0.000394012508631	yes	down	-2.6244	2.06637290343E-41	6.54024620785E-40	6.78	7.29	11.24	196.55	81.12	90.21
gene-LOC110626036	LOC110626036	agmatine hydroxycinnamoyltransferase 1	GO:001674	MF:transferase activity, transferring acyl groups other than amino-acyl groups;	K13065	E2.3.1.133, HCT	map00941;map00940;map00945	Flavonoid biosynthesis;Phenylpropanoid biosynthesis;Stilbenoid, diarylheptanoid and gingerol biosynthesis	yes	up	1.41565	0.000360580792878	0.00130160501066	yes	down	-1.43258	0.000844842908921	0.00205403961886	0.55	0.65	1.21	9.01	3.73	11.12
gene-LOC110627838	LOC110627838	probable trehalose-phosphate phosphatase J	GO:0005992;GO:000480	BP:trehalose biosynthetic process;MF:trehalose-phosphatase activity;	K01087	otsB	map00500	Starch and sucrose metabolism	yes	down	-2.91817	1.43180108624E-9	1.14619890756E-8	yes	up	2.05219	5.46734683475E-13	3.71103476649E-12	9.48	13.33	11.27	0.26	0.49	0.65
gene-LOC110629548	LOC110629548	omega-hydroxypalmitate O-feruloyl transferase	GO:0047672;GO:001674	MF:anthranilate N-benzoyltransferase activity;MF:transferase activity, transferring acyl groups other than amino-acyl groups;	K13065	E2.3.1.133, HCT	map00941;map00940;map00945	Flavonoid biosynthesis;Phenylpropanoid biosynthesis;Stilbenoid, diarylheptanoid and gingerol biosynthesis	yes	up	2.13286	0.00570327435126	0.0156059896954	yes	down	-2.13436	3.66582430295E-7	1.4175646684E-6	3.25	1.28	1.38	55.8	13.73	11.21
